# Supplementary material for: Electrochemical Organophosphorus Pesticide Detection Using Nanostructured Gold-Modified Electrodes
Source: Sensors (Basel). 2022 Dec 16;22(24):9938. doi: 10.3390/s22249938 (PMC9787336; doi:10.3390/s22249938)
Supplement: Supplementary file 1 [file sensors-22-09938-s001.zip]

Archive with 1 entries (1 files):
- sensors-2063281-supplementary.pdf
